# Supplementary material for: Curcumin modulates chronic myelogenous leukemia exosomes composition and affects angiogenic phenotype via exosomal miR-21
Source: Oncotarget. 2016 Mar 30;7(21):30420–39. doi: 10.18632/oncotarget.8483 (PMC5058690; doi:10.18632/oncotarget.8483)
Supplement: Supplementary file 2 [file oncotarget-07-30420-s002.xlsx]

## Sheet: Supp_Table_S1
UniProt Accession Number	UniProt Accession Name	Protein Name	No. of Identifeid Peptides w/ 95% Conf
P01023	A2MG_HUMAN	Alpha-2-macroglobulin	51
P01024	CO3_HUMAN	Complement C3	35
P60709	ACTB_HUMAN	Actin, cytoplasmic 1	27
P06733	ENOA_HUMAN	Alpha-enolase	17
P08238	HS90B_HUMAN	Heat shock protein HSP 90-beta	14
H3BTN5	H3BTN5_HUMAN	Pyruvate kinase	15
P06396	GELS_HUMAN	Gelsolin	17
P11142	HSP7C_HUMAN	Heat shock cognate 71 kDa protein	13
A8MUB1	A8MUB1_HUMAN	Tubulin alpha-4A chain	12
P07195	LDHB_HUMAN	L-lactate dehydrogenase B chain	12
Q5JP53	Q5JP53_HUMAN	Tubulin beta chain	10
P50454	SERPH_HUMAN	Serpin H1	14
E9PIT3	E9PIT3_HUMAN	Thrombin light chain	19
P04075	ALDOA_HUMAN	Fructose-bisphosphate aldolase A	12
P00450	CERU_HUMAN	Ceruloplasmin	10
P12259	FA5_HUMAN	Coagulation factor V	11
P11021	GRP78_HUMAN	78 kDa glucose-regulated protein	12
P01008	ANT3_HUMAN	Antithrombin-III	16
P02786	TFR1_HUMAN	Transferrin receptor protein 1	8
P36955	PEDF_HUMAN	Pigment epithelium-derived factor	9
E7EX29	E7EX29_HUMAN	14-3-3 protein zeta/delta	7
P08107	HSP71_HUMAN	Heat shock 70 kDa protein 1A/1B	10
P69892	HBG2_HUMAN	Hemoglobin subunit gamma-2	9
P19827	ITIH1_HUMAN	Inter-alpha-trypsin inhibitor heavy chain H1	14
P04264	K2C1_HUMAN	Keratin, type II cytoskeletal 1	7
P02768	ALBU_HUMAN	Serum albumin	9
Q5T985	Q5T985_HUMAN	Inter-alpha-trypsin inhibitor heavy chain H2	9
P13645	K1C10_HUMAN	Keratin, type I cytoskeletal 10	6
P19961	AMY2B_HUMAN	Alpha-amylase 2B	7
P05543	THBG_HUMAN	Thyroxine-binding globulin	7
B4E1Z4	B4E1Z4_HUMAN	Complement factor B	9
P37802	TAGL2_HUMAN	Transgelin-2	6
Q00610	CLH1_HUMAN	Clathrin heavy chain 1	6
P18669	PGAM1_HUMAN	Phosphoglycerate mutase 1	5
P15169	CBPN_HUMAN	Carboxypeptidase N catalytic chain	5
P04406	G3P_HUMAN	Glyceraldehyde-3-phosphate dehydrogenase	4
P00739	HPTR_HUMAN	Haptoglobin-related protein	8
D6RF35	D6RF35_HUMAN	Vitamin D-binding protein	4
Q5VTE0	EF1A3_HUMAN	Putative elongation factor 1-alpha-like 3	6
P26038	MOES_HUMAN	Moesin	4
P00558	PGK1_HUMAN	Phosphoglycerate kinase 1	5
F5H4W9	F5H4W9_HUMAN	Serum paraoxonase/arylesterase 1	6
P69905	HBA_HUMAN	Hemoglobin subunit alpha	13
E7EU23	E7EU23_HUMAN	Rab GDP dissociation inhibitor beta	4
O75874	IDHC_HUMAN	Isocitrate dehydrogenase [NADP] cytoplasmic	4
B7ZKJ8	B7ZKJ8_HUMAN	35 kDa inter-alpha-trypsin inhibitor heavy chain H4	5
P02649	APOE_HUMAN	Apolipoprotein E	6
P60174	TPIS_HUMAN	Triosephosphate isomerase	3
E7ER45	E7ER45_HUMAN	Maltase-glucoamylase, intestinal	4
P07900	HS90A_HUMAN	Heat shock protein HSP 90-alpha	9
P13639	EF2_HUMAN	Elongation factor 2	3
P0C0L4	CO4A_HUMAN	Complement C4-A	5
P51884	LUM_HUMAN	Lumican	5
Q6FI13	H2A2A_HUMAN	Histone H2A type 2-A	3
P07996	TSP1_HUMAN	Thrombospondin-1	4
P68871	HBB_HUMAN	Hemoglobin subunit beta	13
P00338	LDHA_HUMAN	L-lactate dehydrogenase A chain	6
Q9Y490	TLN1_HUMAN	Talin-1	3
P31946	1433B_HUMAN	14-3-3 protein beta/alpha	4
P08697	A2AP_HUMAN	Alpha-2-antiplasmin	6
P62937	PPIA_HUMAN	Peptidyl-prolyl cis-trans isomerase A	4
P05062	ALDOB_HUMAN	Fructose-bisphosphate aldolase B	3
I3L145	I3L145_HUMAN	Sex hormone-binding globulin	3
G3V1A4	G3V1A4_HUMAN	Cofilin 1 (Non-muscle), isoform CRA_a	3
P00742	FA10_HUMAN	Coagulation factor X	2
P22352	GPX3_HUMAN	Glutathione peroxidase 3	4
Q15404	RSU1_HUMAN	Ras suppressor protein 1	3
P62805	H4_HUMAN	Histone H4	2
P01591	IGJ_HUMAN	Immunoglobulin J chain	5
Q5HY54	Q5HY54_HUMAN	Filamin-A	3
P00740	FA9_HUMAN	Coagulation factor IX	3
Q16853	AOC3_HUMAN	Membrane primary amine oxidase	3
P07737	PROF1_HUMAN	Profilin-1	2
P05546	HEP2_HUMAN	Heparin cofactor 2	3
P09960	LKHA4_HUMAN	Leukotriene A-4 hydrolase	2
O43505	B3GN1_HUMAN	N-acetyllactosaminide beta-1,3-N-acetylglucosaminyltransferase	3
Q92954	PRG4_HUMAN	Proteoglycan 4	2
Q99832	TCPH_HUMAN	T-complex protein 1 subunit eta	2
P35527	K1C9_HUMAN	Keratin, type I cytoskeletal 9	2
P35858	ALS_HUMAN	Insulin-like growth factor-binding protein complex acid labile subunit	2
P20742	PZP_HUMAN	Pregnancy zone protein	24
P04114	APOB_HUMAN	Apolipoprotein B-100	4
J3QSE5	J3QSE5_HUMAN	Phosphatidylcholine-sterol acyltransferase	2
F8VQ14	F8VQ14_HUMAN	T-complex protein 1 subunit beta	1
Q96C32	Q96C32_HUMAN	Polyubiquitin-C	3
J3KPF3	J3KPF3_HUMAN	4F2 cell-surface antigen heavy chain	2
P35908	K22E_HUMAN	Keratin, type II cytoskeletal 2 epidermal	2
P07358	CO8B_HUMAN	Complement component C8 beta chain	3
P43652	AFAM_HUMAN	Afamin	2
C9J9K3	C9J9K3_HUMAN	40S ribosomal protein SA	2
P30041	PRDX6_HUMAN	Peroxiredoxin-6	1
J3KQE5	J3KQE5_HUMAN	GTP-binding nuclear protein Ran	1
P61224	RAP1B_HUMAN	Ras-related protein Rap-1b	1
Q06033	ITIH3_HUMAN	Inter-alpha-trypsin inhibitor heavy chain H3	2
P04792	HSPB1_HUMAN	Heat shock protein beta-1	1
P35613	BASI_HUMAN	Basigin	1
P02748	CO9_HUMAN	Complement component C9	4
E7ER44	E7ER44_HUMAN	Kaliocin-1	2
P06727	APOA4_HUMAN	Apolipoprotein A-IV	2
P60953	CDC42_HUMAN	Cell division control protein 42 homolog	1
A6NMY6	AXA2L_HUMAN	Putative annexin A2-like protein	2
P02008	HBAZ_HUMAN	Hemoglobin subunit zeta	3
P61981	1433G_HUMAN	14-3-3 protein gamma	2
J3KNT0	J3KNT0_HUMAN	Fascin	1
O00299	CLIC1_HUMAN	Chloride intracellular channel protein 1	1
K7EK07	K7EK07_HUMAN	Histone H3	1
F8W696	F8W696_HUMAN	Truncated apolipoprotein A-I	4
F2Z393	F2Z393_HUMAN	Transaldolase	1
Q5T3N1	Q5T3N1_HUMAN	Annexin	1
B7ZB63	B7ZB63_HUMAN	ADP-ribosylation factor 3	1
F5H7N9	F5H7N9_HUMAN	Lactadherin short form	1
P63244	GBLP_HUMAN	Guanine nucleotide-binding protein subunit beta-2-like 1	1
B3KUE5	B3KUE5_HUMAN	Phospholipid transfer protein	1
P68371	TBB4B_HUMAN	Tubulin beta-4B chain	10
Q5VY30	Q5VY30_HUMAN	Retinol binding protein 4, plasma, isoform CRA_b	1
E9PQD7	E9PQD7_HUMAN	40S ribosomal protein S2	1
P61247	RS3A_HUMAN	40S ribosomal protein S3a	1
B9A064	IGLL5_HUMAN	Immunoglobulin lambda-like polypeptide 5	2
P62701	RS4X_HUMAN	40S ribosomal protein S4, X isoform	1
Q96PD5	PGRP2_HUMAN	N-acetylmuramoyl-L-alanine amidase	1
P01031	CO5_HUMAN	Complement C5	2
S4R389	S4R389_HUMAN	Neural cell adhesion molecule 1	1
P06732	KCRM_HUMAN	Creatine kinase M-type	1
E9PPU1	E9PPU1_HUMAN	40S ribosomal protein S3	1
Q16778	H2B2E_HUMAN	Histone H2B type 2-E	3
P68363	TBA1B_HUMAN	Tubulin alpha-1B chain	12
Q14019	COTL1_HUMAN	Coactosin-like protein	1
E7EQR4	E7EQR4_HUMAN	Ezrin	3
Q9H4B7	TBB1_HUMAN	Tubulin beta-1 chain	3
Q5RJ85	Q5RJ85_HUMAN	HLA class I histocompatibility antigen, alpha chain G	1
P35579	MYH9_HUMAN	Myosin-9 OS = Homo sapiens GN = MYH9 PE = 1 SV = 4	1
Q07954	LRP1_HUMAN	Prolow-density lipoprotein receptor-related protein 1	1
A8MX94	A8MX94_HUMAN	Glutathione S-transferase P	1
G3V2W1	G3V2W1_HUMAN	Protein Z-dependent protease inhibitor	2
P30050	RL12_HUMAN	60S ribosomal protein L12	1
P02790	HEMO_HUMAN	Hemopexin	2
Q96HR9	REEP6_HUMAN	Receptor expression-enhancing protein 6	1
B4DTG2	B4DTG2_HUMAN	Elongation factor 1-gamma	1
G5EA52	G5EA52_HUMAN	Protein disulfide-isomerase	2
B4DPJ8	B4DPJ8_HUMAN	T-complex protein 1 subunit zeta	1
Q6ZMU1	C3P1_HUMAN	Putative protein C3P1	1
J3KQ32	J3KQ32_HUMAN	Obg-like ATPase 1	1
P30043	BLVRB_HUMAN	Flavin reductase (NADPH)	1
P13671	CO6_HUMAN	Complement component C6	2
P68133	ACTS_HUMAN	Actin, alpha skeletal muscle	8
Q71DI3	H32_HUMAN	Histone H3.2	1
A6NMX2	I4E1B_HUMAN	Eukaryotic translation initiation factor 4E type 1B	1
F8W7G7	F8W7G7_HUMAN	Ugl-Y3	1
E9PCA1	E9PCA1_HUMAN	T-complex protein 1 subunit epsilon	1
B4DGP8	B4DGP8_HUMAN	Calnexin	1
G5E9I6	G5E9I6_HUMAN	Microtubule-associated protein RP/EB family member 2	1
Q01518	CAP1_HUMAN	Adenylyl cyclase-associated protein 1	1
Q5T6W5	Q5T6W5_HUMAN	Heterogeneous nuclear ribonucleoprotein K	1
K7EQ48	K7EQ48_HUMAN	Glucose-6-phosphate isomerase	1
H0YDJ9	H0YDJ9_HUMAN	CD81 antigen (Fragment)	1
P12955	PEPD_HUMAN	Xaa-Pro dipeptidase	1
C9JNC2	C9JNC2_HUMAN	Uncharacterized protein	1
C9IZN3	C9IZN3_HUMAN	Actin-related protein 3C	1
Q9UGM3	DMBT1_HUMAN	Deleted in malignant brain tumors 1 protein	1
P46783	RS10_HUMAN	40S ribosomal protein S10	1
P13164	IFM1_HUMAN	Interferon-induced transmembrane protein 1	1
P04004	VTNC_HUMAN	Vitronectin	1
J3KMX5	J3KMX5_HUMAN	40S ribosomal protein S13	1
B3KSH1	B3KSH1_HUMAN	Eukaryotic translation initiation factor 3 subunit F	1
B0YIW2	B0YIW2_HUMAN	Apolipoprotein C-III	2
P08567	PLEK_HUMAN	Pleckstrin	1
M0R0R2	M0R0R2_HUMAN	40S ribosomal protein S5	1
Q8WVE0	N6MT2_HUMAN	N(6)-adenine-specific DNA methyltransferase 2	1
O60678	ANM3_HUMAN	Protein arginine N-methyltransferase 3	1
P84103	SRSF3_HUMAN	Serine/arginine-rich splicing factor 3	1
P61586	RHOA_HUMAN	Transforming protein RhoA	1
P62258	1433E_HUMAN	14-3-3 protein epsilon	3
B4DU28	B4DU28_HUMAN	Disintegrin and metalloproteinase domain-containing protein 10	1
H7C004	H7C004_HUMAN	Serpin B10	1
P50990	TCPQ_HUMAN	T-complex protein 1 subunit theta	1
Q9NQC3	RTN4_HUMAN	Reticulon-4	1
J3QQ67	J3QQ67_HUMAN	60S ribosomal protein L18	1
C9JX71	C9JX71_HUMAN	Apolipoprotein D	1
P63000	RAC1_HUMAN	Ras-related C3 botulinum toxin substrate 1	1
P49006	MRP_HUMAN	MARCKS-related protein	1
P62244	RS15A_HUMAN	40S ribosomal protein S15a	1
E7EX53	E7EX53_HUMAN	Ribosomal protein L15	1
P23246	SFPQ_HUMAN	Splicing factor, proline- and glutamine-rich	1
Q9UBG0	MRC2_HUMAN	C-type mannose receptor 2	1
E9PK52	E9PK52_HUMAN	Band 4.1-like protein 2	1
K4DIA0	K4DIA0_HUMAN	ICOS ligand	1
P20774	MIME_HUMAN	Mimecan	1
O43707	ACTN4_HUMAN	Alpha-actinin-4	1
P15085	CBPA1_HUMAN	Carboxypeptidase A1	1
P12109	CO6A1_HUMAN	Collagen alpha-1(VI) chain	0
Q5JR95	Q5JR95_HUMAN	40S ribosomal protein S8	0
E9PPJ5	E9PPJ5_HUMAN	Midkine	1
Q01650	LAT1_HUMAN	Large neutral amino acids transporter small subunit 1	1
E9PHK0	E9PHK0_HUMAN	Tetranectin	0
P02533	K1C14_HUMAN	Keratin, type I cytoskeletal 14	0
J3QS69	J3QS69_HUMAN	Eukaryotic initiation factor 4A-I	1
P14625	ENPL_HUMAN	Endoplasmin	0
P62269	RS18_HUMAN	40S ribosomal protein S18	0
B4DXE2	B4DXE2_HUMAN	BAG family molecular chaperone regulator 2	0
Q5SRP5	Q5SRP5_HUMAN	Apolipoprotein M	0
F8W8W4	F8W8W4_HUMAN	Prenylcysteine oxidase 1	0
Q5T8R5	Q5T8R5_HUMAN	Monocarboxylate transporter 1	0
P06748	NPM_HUMAN	Nucleophosmin	0
P35542	SAA4_HUMAN	Serum amyloid A-4 protein	0
Q8N0Y7	PGAM4_HUMAN	Probable phosphoglycerate mutase 4	4
O95342	ABCBB_HUMAN	Bile salt export pump	0
K7EQQ9	K7EQQ9_HUMAN	60S ribosomal protein L27	0
H7BXE0	H7BXE0_HUMAN	REVERSED Rho GTPase-activating protein 40	0
P01042	KNG1_HUMAN	Kininogen-1	0
H0YB24	H0YB24_HUMAN	Cell cycle and apoptosis regulator protein 2	0
F8W727	F8W727_HUMAN	60S ribosomal protein L32	0
C9JV77	C9JV77_HUMAN	Alpha-2-HS-glycoprotein	0
A2RRP1	NBAS_HUMAN	REVERSED Neuroblastoma-amplified sequence	0
H3BSC1	H3BSC1_HUMAN	Ras-related protein Rab-11A	0
P02792	FRIL_HUMAN	Ferritin light chain	0
B4DR87	B4DR87_HUMAN	Procollagen-lysine,2-oxoglutarate 5-dioxygenase 1	0
P14618	KPYM_HUMAN	Pyruvate kinase PKM	14
P28066	PSA5_HUMAN	Proteasome subunit alpha type-5	1
P11172	UMPS_HUMAN	Uridine 5′-monophosphate synthase	0
Q8NDZ4	DIA1_HUMAN	REVERSED Deleted in autism protein 1	0
Q13049	TRI32_HUMAN	E3 ubiquitin-protein ligase TRIM32	0

## Sheet: Supp_Table_S2
No. of Quantified Peptides	Protein Pilot Unused Score (identification data)	%Cov(95) (identification data)	UniProt Accession Number	Name	Fold Change ≥ 1.5 Curcu-Exo versus Control Exo	p-Value
6	44,68	26,1	P01023	Alpha-2-macroglobulin
10	41,06	12,9	P01024	Complement C3
10	35,43	56,5	P60709	Actin, cytoplasmic 1
8	30,06	59,2	P06733	Alpha-enolase	–1,7	0,000012485
9	29,1	25,8	P08238	Heat shock protein HSP 90-beta	–1,7	0,03594
10	28,15	47,0	H3BTN5	Pyruvate kinase
9	26,94	30,8	P06396	Gelsolin
7	26,28	19,5	P11142	Heat shock cognate 71 kDa protein
1	25,17	39,7	A8MUB1	Tubulin alpha-4A chain
10	24,41	44,6	P07195	L-lactate dehydrogenase B chain
2	23,97	37,3	Q5JP53	Tubulin beta chain
10	23,66	39,5	P50454	Serpin H1
9	22,01	19,4	E9PIT3	Thrombin light chain
10	20,86	42,3	P04075	Fructose-bisphosphate aldolase A
6	20,68	10,4	P00450	Ceruloplasmin
8	19,95	6,3	P12259	Coagulation factor V
8	19,17	20,2	P11021	78 kDa glucose-regulated protein
7	17,39	22,0	P01008	Antithrombin-III
5	17,01	14,6	P02786	Transferrin receptor protein 1
9	16,06	21,3	P36955	Pigment epithelium-derived factor
7	15,72	35,0	E7EX29	14-3-3 protein zeta/delta
5	15,18	22,5	P08107	Heat shock 70 kDa protein 1A/1B
4	14,77	38,8	P69892	Hemoglobin subunit gamma-2
4	14,07	9,9	P19827	Inter-alpha-trypsin inhibitor heavy chain H1
4	13,82	13,0	P04264	Keratin, type II cytoskeletal 1
7	13,44	15,4	P02768	Serum albumin
5	12,77	7,5	Q5T985	Inter-alpha-trypsin inhibitor heavy chain H2
4	12,31	16,8	P13645	Keratin, type I cytoskeletal 10
5	12,04	17,6	P19961	Alpha-amylase 2B
4	11,43	14,5	P05543	Thyroxine-binding globulin
3	11,02	9,3	B4E1Z4	Complement factor B
3	10,73	38,7	P37802	Transgelin-2
5	10,58	4,5	Q00610	Clathrin heavy chain 1
5	10,19	33,1	P18669	Phosphoglycerate mutase 1
2	10,03	21,8	P15169	Carboxypeptidase N catalytic chain
6	9,89	22,1	P04406	Glyceraldehyde-3-phosphate dehydrogenase	–2,2	0,00013
3	9,64	18,7	P00739	Haptoglobin-related protein
5	9,51	8,6	D6RF35	Vitamin D-binding protein
5	9,49	24,7	Q5VTE0	Putative elongation factor 1-alpha-like 3
3	9,46	7,5	P26038	Moesin
4	8,71	23,0	P00558	Phosphoglycerate kinase 1
2	8,49	11,8	F5H4W9	Serum paraoxonase/arylesterase 1
7	8,35	34,5	P69905	Hemoglobin subunit alpha
3	8,23	11,1	E7EU23	Rab GDP dissociation inhibitor beta
3	8,2	15,2	O75874	Isocitrate dehydrogenase [NADP] cytoplasmic
3	8,05	6,5	B7ZKJ8	35 kDa inter-alpha-trypsin inhibitor heavy chain H4
4	7,67	23,7	P02649	Apolipoprotein E
3	7,61	23,4	P60174	Triosephosphate isomerase
2	7,49	2,8	E7ER45	Maltase-glucoamylase, intestinal
3	7,35	16,5	P07900	Heat shock protein HSP 90-alpha	–2,1	0,01388
4	7,18	4,9	P13639	Elongation factor 2
2	6,83	2,8	P0C0L4	Complement C4-A
1	6,74	15,7	P51884	Lumican
2	6,66	43,8	Q6FI13	Histone H2A type 2-A	–1,7	0,000011288
3	6,63	4,0	P07996	Thrombospondin-1
1	6,55	36,1	P68871	Hemoglobin subunit beta
3	6,39	22,0	P00338	L-lactate dehydrogenase A chain
2	6,38	1,9	Q9Y490	Talin-1
2	6,29	17,5	P31946	14-3-3 protein beta/alpha
2	6,29	14,9	P08697	Alpha-2-antiplasmin
2	6,25	35,2	P62937	Peptidyl-prolyl cis-trans isomerase A
3	6,13	15,9	P05062	Fructose-bisphosphate aldolase B
2	6	14,8	I3L145	Sex hormone-binding globulin
2	5,96	33,6	G3V1A4	Cofilin 1 (Non-muscle), isoform CRA_a
2	5,82	6,1	P00742	Coagulation factor X
3	5,7	18,6	P22352	Glutathione peroxidase 3
1	5,5	21,3	Q15404	Ras suppressor protein 1
3	5,06	21,4	P62805	Histone H4	–1,6	0,00005759
2	5,01	15,7	P01591	Immunoglobulin J chain
3	4,97	1,3	Q5HY54	Filamin-A
1	4,94	11,3	P00740	Coagulation factor IX
2	4,92	4,8	Q16853	Membrane primary amine oxidase
1	4,85	26,4	P07737	Profilin-1
2	4,83	6,4	P05546	Heparin cofactor 2
2	4,73	5,4	P09960	Leukotriene A-4 hydrolase
3	4,44	12,8	O43505	N-acetyllactosaminide beta-1,3-N-acetylglucosaminyltransferase
1	4,37	1,3	Q92954	Proteoglycan 4
2	4,18	6,6	Q99832	T-complex protein 1 subunit eta
2	4,16	2,8	P35858	Insulin-like growth factor-binding
protein complex acid labile subunit
2	4,15	9,8	P20742	Pregnancy zone protein
1	4,07	1,1	P04114	Apolipoprotein B-100
2	4	8,2	J3QSE5	Phosphatidylcholine-sterol acyltransferase
2	3,95	3,6	F8VQ14	T-complex protein 1 subunit beta
2	3,95	49,8	Q96C32	Polyubiquitin-C
2	3,89	4,0	J3KPF3	4F2 cell-surface antigen heavy chain	–2,9	0,03263
2	3,81	3,8	P35908	Keratin, type II cytoskeletal 2 epidermal
2	3,56	7,1	P07358	Complement component C8 beta chain
1	3,27	3,5	P43652	Afamin
2	3,27	13,7	C9J9K3	40S ribosomal protein SA	–2,2	0,00014
1	3,22	5,6	J3KQE5	GTP-binding nuclear protein Ran
1	3,14	6,5	P61224	Ras-related protein Rap-1b
2	3,05	2,9	Q06033	Inter-alpha-trypsin inhibitor heavy chain H3
1	2,97	4,9	P04792	Heat shock protein beta-1
1	2,96	4,7	P35613	Basigin	–2,6	0,000044919
1	2,94	3,8	P02748	Complement component C9
2	2,94	3,0	E7ER44	Kaliocin-1
2	2,91	3,0	P06727	Apolipoprotein A-IV
1	2,87	8,9	P60953	Cell division control protein 42 homolog
2	2,84	8,0	A6NMY6	Putative annexin A2-like protein
1	2,82	24,7	P02008	Hemoglobin subunit zeta
2	2,8	11,7	P61981	14-3-3 protein gamma
1	2,79	5,1	J3KNT0	Fascin
1	2,78	7,5	O00299	Chloride intracellular channel protein 1	–1,6	0,00661
1	2,67	3,5	F2Z393	Transaldolase
2	2,64	7,4	Q5T3N1	Annexin
2	2,6	6,9	B7ZB63	ADP-ribosylation factor 3
1	2,51	4,0	F5H7N9	Lactadherin short form
1	2,47	6,3	P63244	Guanine nucleotide-binding protein subunit beta-2-like 1	–2,5	0,00675
1	2,47	5,7	B3KUE5	Phospholipid transfer protein	1,6	0,00096
1	2,46	33,0	P68371	Tubulin beta-4B chain
1	2,46	5,0	Q5VY30	Retinol binding protein 4, plasma, isoform CRA_b
1	2,42	5,3	P61247	40S ribosomal protein S3a
1	2,39	4,6	P62701	40S ribosomal protein S4, X isoform	–1,8	0.019275
1	2,28	3,7	P06732	Creatine kinase M-type
1	2,25	10,1	E9PPU1	40S ribosomal protein S3
1	2,24	11,9	Q16778	Histone H2B type 2-E	–1,7	0,00191
1	2,21	38,1	P68363	Tubulin alpha-1B chain	–1,6	0,00014
1	2,21	11,3	Q14019	Coactosin-like protein
1	2,18	9,1	Q9H4B7	Tubulin beta-1 chain
1	2,16	3,8	Q5RJ85	HLA class I histocompatibility antigen, alpha chain G
1	2,12	0,7	P35579	Myosin-9 OS = Homo sapiens
GN = MYH9 PE = 1 SV = 4
1	2,11	10,9	A8MX94	Glutathione S-transferase P
1	2,1	6,0	G3V2W1	Protein Z-dependent protease inhibitor
1	2,08	9,7	P30050	60S ribosomal protein L12	–3,8	0,00965
2	2,07	4,1	P02790	Hemopexin
1	2,06	7,1	Q96HR9	Receptor expression-enhancing protein 6	–2,8	0,01765
1	2,05	2,1	B4DTG2	Elongation factor 1-gamma	–1,8	0,00156
2	2,04	5,6	G5EA52	Protein disulfide-isomerase
1	2,02	4,2	B4DPJ8	T-complex protein 1 subunit zeta
1	2,02	3,9	Q6ZMU1	Putative protein C3P1
1	2,02	3,6	J3KQ32	Obg-like ATPase 1
1	2,01	7,3	P30043	Flavin reductase (NADPH)
1	2,01	2,5	P13671	Complement component C6
1	2	19,4	P68133	Actin, alpha skeletal muscle
1	2	23,5	Q71DI3	Histone H3.2
1	2	2,9	A6NMX2	Eukaryotic translation initiation factor 4E type 1B
1	2	3,3	E9PCA1	T-complex protein 1 subunit epsilon
1	2	3,8	Q01518	Adenylyl cyclase-associated protein 1
1	2	4,0	Q5T6W5	Heterogeneous nuclear ribonucleoprotein K
1	2	3,2	K7EQ48	Glucose-6-phosphate isomerase
1	2	10,2	H0YDJ9	CD81 antigen	–3,1	0,01217
1	2	2,0	P12955	Xaa-Pro dipeptidase
1	2	0,7	C9JNC2	Uncharacterized protein
1	2	5,0	C9IZN3	Actin-related protein 3C
1	2	5,5	P46783	40S ribosomal protein S10
1	2	12,8	P13164	Interferon-induced transmembrane protein 1	–7,2	0,000021941
1	2	3,1	P04004	Vitronectin
1	2	10,1	J3KMX5	40S ribosomal protein S13
1	2	5,1	B3KSH1	Eukaryotic translation initiation factor 3 subunit F
2	2	13,7	B0YIW2	Apolipoprotein C-III
1	2	7,4	P08567	Pleckstrin	4,2	0,04501
1	2	6,7	M0R0R2	40S ribosomal protein S5
1	1,92	5,5	P84103	Serine/arginine-rich splicing factor 3
1	1,92	7,8	P61586	Transforming protein RhoA
2	1,77	15,3	P62258	14-3-3 protein epsilon
1	1,67	1,8	P50990	T-complex protein 1 subunit theta
1	1,44	7,4	J3QQ67	60S ribosomal protein L18
1	1,44	9,4	C9JX71	Apolipoprotein D
1	1,34	7,7	P49006	MARCKS-related protein	–10,6	0,00058
1	1,33	6,9	P62244	40S ribosomal protein S15a
1	1,3	12,0	E7EX53	Ribosomal protein L15	–1,8	0,00454
1	1,2	1,1	Q9UBG0	C-type mannose receptor 2
1	1,14	2,1	K4DIA0	ICOS ligand
1	1,1	3,0	P20774	Mimecan
1	1,05	1,3	O43707	Alpha-actinin-4	–3,2	0,00489
1	0,92	0,0	P12109	Collagen alpha-1(VI) chain
1	0,89	7,6	E9PPJ5	Midkine	3,5	0,00029
1	0,87	2,8	Q01650	Large neutral amino acids transporter small subunit 1	–1,8	0,0038
1	0,79	0,0	E9PHK0	Tetranectin
1	0,76	0,0	P02533	Keratin, type I cytoskeletal 14	4,4	0,00018
1	0,75	4,7	J3QS69	Eukaryotic initiation factor 4A-I
1	0,73	0,0	P14625	Endoplasmin
1	0,65	0,0	F8W8W4	Prenylcysteine oxidase 1
1	0,62	0,0	P06748	Nucleophosmin	–1,6	0,04733
1	0,59	24,8	Q8N0Y7	Probable phosphoglycerate mutase 4
1	0,58	0,0	K7EQQ9	60S ribosomal protein L27	–1,8	0,00016
1	0,53	0,0	H0YB24	Cell cycle and apoptosis regulator protein 2
1	0,47	0,0	H3BSC1	Ras-related protein Rab-11A
1	0,46	0,0	P02792	Ferritin light chain	–2,1	0,02054
